# Supplementary material for: Comprehensive In Silico Functional Prediction Analysis of CDKL5 by Single Amino Acid Substitution in the Catalytic Domain
Source: Int J Mol Sci. 2022 Oct 14;23(20):12281. doi: 10.3390/ijms232012281 (PMC9603577; doi:10.3390/ijms232012281)
Supplement: Supplementary file 1 [file ijms-23-12281-s001.zip]

Archive with 1 entries (1 files):
- ijms-1934913-supplementary.pdf
